# Supplementary material for: Development of a patient/proxy-reported instrument for pediatric antibiotic-associated diarrhea
Source: PLoS One. 2025 Jun 4;20(6):e0325436. doi: 10.1371/journal.pone.0325436 (PMC12136338; doi:10.1371/journal.pone.0325436)
Supplement: S3 Appendix — (XLSX) [file pone.0325436.s003.xlsx]

## Sheet: Sheet1
Participant_code	Respondents	Child_age_year	Child_gender	Child_ethnicity	Childethnicity_other	Ethnicity_combined	Chief_complaint	Primary_Dx	Dx_combined	ABx_name	Abx_class	ABx_dose_frequency	ABx_duration_days	FU_days	FU_days_completed	Inpatient_days	Inpatient	Outpatient_days	Parent_age	Parent_gender	Parent_education	Diarrhea_COMS	Diarrhea__NRS	Diarrhea_parent	Diarrhea_WHO	Diarrhea_duration_days_COMS	Diarrhea_duration_NRS	Diarrhea_duration_days_parent	Diarrhea_duration_days_WHO	Consistency_baseline	Frequency_baseline	Diarrhea_consistency_worst	Diarrhea_frequency_worst	Daily_activities_worst	NRS_BMS_worst	NRS_BMS_Convert	NRS_final	HealthProvider_visit	Dehydration_treatment	Hospitalstay_prolonged_days	Child_absence	Child_absence_days	Parent_absence	Parent_absence_days	SeverityScore_COMS	SeverityCategory_COMS	SeverityScore_NRS	SeverityCategory_NRS	SeverityScore_WHO
1	Respondents	2	Female	White		White	Left swollen eye	Cellulitis	Cellulitis	Cefalexin	Cephalosporins	150 mg po QID	7	21	20	0	No	21	41-45	Female	High school diploma	Yes	Yes	No	No	3	3	0	0	3	1	4	2	Normal	80	6	#NULL!	None	None	#NULL!	No	0	No	0	2	Mild	2	Mild	0
2	#NULL!	4	Female	Other	White and North American Indigenous	Other	Skin infection	Cellulitis	Cellulitis	TMP/SMX, Cefalexin	Other	115 mg po BID, 190 mg po QID	5	19	2	0	No	2	36-40	Female	post secondary education without bachelor's degree	#NULL!	#NULL!	#NULL!	#NULL!	#NULL!	#NULL!	#NULL!	#NULL!	#NULL!	#NULL!	#NULL!	#NULL!	#NULL!	#NULL!	#NULL!	#NULL!	#NULL!	#NULL!	#NULL!	#NULL!	#NULL!	#NULL!	#NULL!	#NULL!	#NULL!	#NULL!	#NULL!	#NULL!
3	Respondents	0.92	Male	Other	White and East Asian	Other	Fever	Abscess	Abscess	Cephazolin/ Cephalexin	Cephalosporins	250 mg IV TID/ 210 mg PO QID	21	35	35	7	Yes	28	41-45	Female	Bachelor's degree and higher	Yes	Yes	Yes	Yes	12	12	#NULL!	11	4	1	5	6	#NULL!	90	8	90	None	None	#NULL!	Not applicable	#NULL!	Not applicable	#NULL!	7	Severe	7	Severe	7
4	Non respondents	4	Male	North American indigenous		North American Indigenous	Dog bite	Dog bite	Animal bite	Amoxicillin clavulanate	Amoxicillin-clavunate	250 mg po TID	7	21	2	0	No	2	21-25	Female	Bachelor's degree and higher	#NULL!	#NULL!	#NULL!	#NULL!	#NULL!	#NULL!	#NULL!	#NULL!	#NULL!	#NULL!	#NULL!	#NULL!	#NULL!	#NULL!	#NULL!	#NULL!	#NULL!	#NULL!	#NULL!	#NULL!	#NULL!	#NULL!	#NULL!	#NULL!	#NULL!	#NULL!	#NULL!	#NULL!
5	Non respondents	17	Female	White		White	Swelling and redness left middle finger, UTI	Cellulitis	Cellulitis	TMP/SMX	Other	160 mg po BID	10	24	0	0	No	0	26-30	Female	#NULL!	#NULL!	#NULL!	#NULL!	#NULL!	#NULL!	#NULL!	#NULL!	#NULL!	#NULL!	#NULL!	#NULL!	#NULL!	#NULL!	#NULL!	#NULL!	#NULL!	#NULL!	#NULL!	#NULL!	#NULL!	#NULL!	#NULL!	#NULL!	#NULL!	#NULL!	#NULL!	#NULL!	#NULL!
6	Respondents	1.4	Male	White		White	Right ear dog bite	Dog bite	Animal bite	Amoxicillin clavulanate	Amoxicillin-clavunate	170 mg TID PO	5	19	5	0	No	5	31-35	Male	post secondary education without bachelor's degree	Yes	Yes	#NULL!	Yes	4	4	#NULL!	4	3	4	4	3	Normal	77	6	#NULL!	#NULL!	#NULL!	#NULL!	#NULL!	#NULL!	#NULL!	#NULL!	2	Mild	2	Mild	2
7	Respondents	11	Male	White		White	Seizure with fever and cough	Septicemia	Sepsis	Cephazolin/ Cefalexin	Cephalosporins	1 gram q 8h IV 3 days/	28	42	33	3	Yes	30	41-45	Female	post secondary education without bachelor's degree	Yes	Yes	Yes	Yes	8	8	12	7	4	1	5	4	Normal	89	8	76	None	None	#NULL!	No	0	No	0	5	Moderate	5	Moderate	5
8	Respondents	16	Male	East Asian		East Asian and South East Asian	Skin infection	Cellulitis	Cellulitis	Cefalexin	Cephalosporins	500 mg QID PO	5	19	17	0	No	17	46-50	Female	Bachelor's degree and higher	Yes	Yes	Yes	Yes	10	6	#NULL!	3	1	1	5	3	Reduced but still present	79	6	#NULL!	None	None	#NULL!	No	0	No	0	5	Moderate	5	Moderate	3
9	Non respondents	1.67	Male	North American indigenous		North American Indigenous	Neck swelling and sores	Lymphadenitis	Other	Trimethoprim	Other	85 mg po BID	7	21	0	0	No	0	21-25	Female	Did not finish high school	#NULL!	#NULL!	#NULL!	#NULL!	#NULL!	#NULL!	#NULL!	#NULL!	#NULL!	#NULL!	#NULL!	#NULL!	#NULL!	#NULL!	#NULL!	#NULL!	#NULL!	#NULL!	#NULL!	#NULL!	#NULL!	#NULL!	#NULL!	#NULL!	#NULL!	#NULL!	#NULL!	#NULL!
11	Respondents	9	Male	Black		Black	Urinary infection	UTI	UTI	Cefixime	Cephalosporins	200 mg po daily	7	21	20	0	No	20	36-40	Female	High school diploma	No	No	No	No	0	0	0	0	3	1	3	0	Normal	50	0	#NULL!	Not applicable	Not applicable	#NULL!	#NULL!	#NULL!	#NULL!	#NULL!	0	Non diarrhea	0	Non diarrhea	0
14	Respondents	8	Male	White		White	Dog bite	Dog bite	Animal bite	Amoxicillin clavulanate	Amoxicillin-clavunate	500 mg po TID	7	21	20	0	No	20	41-45	Female	Bachelor's degree and higher	Yes	Yes	Yes	No	9	8	2	0	3	1	4	2	Normal	75	5	54	None	None	#NULL!	No	0	No	0	4	Moderate	4	Moderate	0
16	Non respondents	4	Female	Black		Black	Knee infection	Cellulitis	Cellulitis	Cefalexin	Cephalosporins	165 mg po QID	7	21	1	0	No	1	26-30	Female	Bachelor's degree and higher	#NULL!	#NULL!	#NULL!	#NULL!	#NULL!	#NULL!	#NULL!	#NULL!	#NULL!	#NULL!	#NULL!	#NULL!	#NULL!	#NULL!	#NULL!	#NULL!	#NULL!	#NULL!	#NULL!	#NULL!	#NULL!	#NULL!	#NULL!	#NULL!	#NULL!	#NULL!	#NULL!	#NULL!
17	Respondents	0.25	Male	White		White	Eye infection	Conjunctivitis	Other	Amoxicillin	Amoxicillin	125 mg PO BID	7	21	21	0	No	21	26-30	Female	Bachelor's degree and higher	Yes	Yes	Yes	Yes	4	2	14	4	5	1	5	4	Reduced but still present	84	7	66	None	None	#NULL!	Not applicable	#NULL!	Not applicable	#NULL!	4	Moderate	3	Mild	3
18	Non respondents	2	Male	#NULL!		#NULL!	Right ear discharge	Otitis media	Acute otitis media	Amoxicilin/ Ciprofluxacin drop	Amoxicillin		5	19	0	0	No	0	#NULL!	Male	#NULL!	#NULL!	#NULL!	#NULL!	#NULL!	#NULL!	#NULL!	#NULL!	#NULL!	#NULL!	#NULL!	#NULL!	#NULL!	#NULL!	#NULL!	#NULL!	#NULL!	#NULL!	#NULL!	#NULL!	#NULL!	#NULL!	#NULL!	#NULL!	#NULL!	#NULL!	#NULL!	#NULL!	#NULL!
19	Non respondents	14	Male	White		White	Cough, increased work of breathing	Pneumonia	Pneumonia	Azithromycin	Macrolides	350 mg po daily	10	24	0	0	No	0	>50	Female	High school diploma	#NULL!	#NULL!	#NULL!	#NULL!	#NULL!	#NULL!	#NULL!	#NULL!	#NULL!	#NULL!	#NULL!	#NULL!	#NULL!	#NULL!	#NULL!	#NULL!	#NULL!	#NULL!	#NULL!	#NULL!	#NULL!	#NULL!	#NULL!	#NULL!	#NULL!	#NULL!	#NULL!	#NULL!
20	Respondents	1.25	Female	South Asian		South Asian	Burnt hand, blisters	Burnt hand, blisters	Cellulitis	Cefalexin	Cephalosporins	85 mg po QID	5	19	19	0	No	19	31-35	Female	Bachelor's degree and higher	Yes	Yes	No	No	5	4	0	0	1	2	3	2	Normal	70	4	#NULL!	None	None	#NULL!	#NULL!	#NULL!	#NULL!	#NULL!	3	Mild	2	Mild	0
21	Respondents	8	Female	East Asian		East Asian and South East Asian	Fever, cough	Pneumonia	Pneumonia	Azithromycin	Macrolides	270 mg first dose, 135 mg po daily	5	19	5	0	No	5	41-45	Female	Bachelor's degree and higher	Yes	Yes	Yes	No	2	2	1	0	3	1	5	1	Not able to partcipate at all	73	5	87	None	None	#NULL!	Yes	1	No	0	4	Moderate	4	Moderate	0
22	Respondents	6	Male	White		White	Red bump under the right ear	Lymphadenitis	Other	Amoxicillin clavulanate	Amoxicillin-clavunate	50 mg/kg po TID	7	21	20	0	No	20	31-35	Female	Bachelor's degree and higher	Yes	Yes	Yes	Yes	5	5	7	2	3	#NULL!	4	4	Reduced but still present	76	5	50	None	None	#NULL!	No	0	No	0	5	Moderate	5	Moderate	4
23	Respondents	8	Female	West Central Asian and Middle Eastern		Middle Eastern	Fever, cough	Pneumonia	Pneumonia	Amoxicillin, Azithromycin	Other	500 mg TID PO, 350 mg first day 175 mg daily	7	21	15	0	No	15	41-45	Female	post secondary education without bachelor's degree	Yes	Yes	No	Yes	3	2	0	1	3	2	4	4	Not able to partcipate at all	69	4	#NULL!	None	None	#NULL!	#NULL!	#NULL!	#NULL!	#NULL!	5	Moderate	5	Moderate	5
24	Non respondents	5	Male	Black		Black	Purulent lump on the belly	Abscess	Abscess	TMP/SMX	Other	110 mg po BID	7	21	0	0	No	0	26-30	Female	post secondary education without bachelor's degree	#NULL!	#NULL!	#NULL!	#NULL!	#NULL!	#NULL!	#NULL!	#NULL!	#NULL!	#NULL!	#NULL!	#NULL!	#NULL!	#NULL!	#NULL!	#NULL!	#NULL!	#NULL!	#NULL!	#NULL!	#NULL!	#NULL!	#NULL!	#NULL!	#NULL!	#NULL!	#NULL!	#NULL!
25	Non respondents	10	Female	White		White	Abscess	Abscess	Abscess	Cefazolin/ Metronidazol	Other	1 gr IV TID/ 500 mg PO BID	7	21	0	0	Yes	0	36-40	Male	Bachelor's degree and higher	#NULL!	#NULL!	#NULL!	#NULL!	#NULL!	#NULL!	#NULL!	#NULL!	#NULL!	#NULL!	#NULL!	#NULL!	#NULL!	#NULL!	#NULL!	#NULL!	#NULL!	#NULL!	#NULL!	#NULL!	#NULL!	#NULL!	#NULL!	#NULL!	#NULL!	#NULL!	#NULL!	#NULL!
26	Respondents	1.17	Male	White		White	Skin infection	Cellulitis	Cellulitis	Cefazolin	Cephalosporins	250 mg IV TID	3	17	17	0	No	17	21-25	Female	Did not finish high school	Yes	Yes	#NULL!	Yes	7	5	#NULL!	5	2	3	4	3	Reduced but still present	74	5	#NULL!	#NULL!	#NULL!	#NULL!	#NULL!	#NULL!	#NULL!	#NULL!	5	Moderate	4	Moderate	4
27	Respondents	1.83	Male	White		White	Fever and neutropenia	Septicemia	Sepsis	Cefteriaxon	Cephalosporins	1.5 gr IV daily	10	24	23	2	Yes	21	36-40	Female	Bachelor's degree and higher	Yes	Yes	Yes	Yes	6	6	2	2	3	2	4	5	Normal	81	6	79	None	Rehydration	0	Not applicable	#NULL!	Not applicable	#NULL!	6	Severe	6	Severe	4
28	Respondents	13	Female	Other	South East Asian and Jamaican	Other	Fever, cough	Pneumonia	Pneumonia	Cefteriaxon / Amoxicilin	Combination of penicilin and cephalosporins	1 gr IV/ 1 gr TID PO	7	21	21	0	No	21	31-35	Female	post secondary education without bachelor's degree	Yes	Yes	Yes	Yes	2	2	2	1	3	1	4	3	Normal	74	5	48	None	None	#NULL!	No	0	No	0	2	Mild	2	Mild	2
29	Non respondents	16	Female	White		White	Fever, cough	Pneumonia	Pneumonia	Clarithromycin	Macrolides	500 mg BID PO	7	21	0	0	No	0	>50	Female	#NULL!	#NULL!	#NULL!	#NULL!	#NULL!	#NULL!	#NULL!	#NULL!	#NULL!	#NULL!	#NULL!	#NULL!	#NULL!	#NULL!	#NULL!	#NULL!	#NULL!	#NULL!	#NULL!	#NULL!	#NULL!	#NULL!	#NULL!	#NULL!	#NULL!	#NULL!	#NULL!	#NULL!	#NULL!
30	Respondents	0.83	Female	White		White	Fever, lethargic	UTI	UTI	Ceftriaxon	Cephalosporins	500 mg IV daily	14	28	28	3	Yes	25	36-40	Female	High school diploma	Yes	Yes	No	Yes	2	2	0	1	3	1	4	3	Normal	69	4	#NULL!	None	None	#NULL!	Not applicable	#NULL!	No	0	2	Mild	2	Mild	2
31	Respondents	0.16	Male	White		White	Lethargic, cold symptoms	Febrile neutropenia	Other	Piptazo	Other	300 mg IV q6h	5	19	10	5	Yes	14	26-30	Female	High school diploma	Yes	Yes	#NULL!	Yes	6	6	#NULL!	6	5	1	5	5	Reduced but still present	83	7	#NULL!	None	None	#NULL!	#NULL!	#NULL!	#NULL!	#NULL!	6	Severe	6	Severe	6
32	Respondents	5	Female	Other	East Asian and South East Asian	Other	Skin infection post flu shot in right arm	Cellulitis	Cellulitis	Cefalexin	Cephalosporins	240 mg PO TID	7	21	19	0	No	19	31-35	Female	Bachelor's degree and higher	Yes	No	No	No	3	0	0	0	3	1	4	2	Normal	50	0	#NULL!	None	None	#NULL!	No	0	No	0	2	Mild	0	Non diarrhea	0
33	Respondents	2	Female	White		White	Fever, dysuria	UTI	UTI	Cefixime	Cephalosporins	120 mg PO daily	10	24	13	0	No	13	26-30	Female	post secondary education without bachelor's degree	Yes	Yes	#NULL!	No	1	1	#NULL!	0	3	2	4	2	Normal	65	3	#NULL!	None	None	#NULL!	No	0	No	0	2	Mild	2	Mild	0
34	Non respondents	1.16	Male	Other	White and East Asian	Other	Swollen left wrist	Cellulitis	Cellulitis	Cefalexin	Cephalosporins	100 mg QID PO	10	24	1	0	No	1	41-45	Female	post secondary education without bachelor's degree	#NULL!	#NULL!	#NULL!	#NULL!	#NULL!	#NULL!	#NULL!	#NULL!	#NULL!	#NULL!	#NULL!	#NULL!	#NULL!	#NULL!	#NULL!	#NULL!	#NULL!	#NULL!	#NULL!	#NULL!	#NULL!	#NULL!	#NULL!	#NULL!	#NULL!	#NULL!	#NULL!	#NULL!
35	Non respondents	4	Female	Other	East Asian	Other	Fever, cough	Pneumonia	Pneumonia	Amoxicillin	Amoxicillin	450 mg TID PO	7	21	4	0	No	4	36-40	Female	Bachelor's degree and higher	#NULL!	#NULL!	#NULL!	#NULL!	#NULL!	#NULL!	#NULL!	#NULL!	#NULL!	#NULL!	#NULL!	#NULL!	#NULL!	#NULL!	#NULL!	#NULL!	#NULL!	#NULL!	#NULL!	#NULL!	#NULL!	#NULL!	#NULL!	#NULL!	#NULL!	#NULL!	#NULL!	#NULL!
36	Respondents	4	Female	West Central Asian and Middle Eastern		Middle Eastern	Skin infection	Cellulitis	Cellulitis	Cefalexin	Cephalosporins	165 mg QID PO	5	19	15	0	No	15	31-35	Female	Bachelor's degree and higher	No	No	No	No	0	0	0	0	3	1	3	0	Normal	50	0	#NULL!	Not applicable	Not applicable	#NULL!	#NULL!	#NULL!	#NULL!	#NULL!	0	Non diarrhea	0	Non diarrhea	0
37	Non respondents	13	Male	Other	White and Latin American	Other	Fever, left flank pain	UTI	UTI	Cefteriaxon	Cephalosporins	1.9 gr IV	14	28	3	0	Yes	3	>50	Female	Bachelor's degree and higher	#NULL!	#NULL!	#NULL!	#NULL!	#NULL!	#NULL!	#NULL!	#NULL!	#NULL!	#NULL!	#NULL!	#NULL!	#NULL!	#NULL!	#NULL!	#NULL!	#NULL!	#NULL!	#NULL!	#NULL!	#NULL!	#NULL!	#NULL!	#NULL!	#NULL!	#NULL!	#NULL!	#NULL!
38	Non respondents	4	Male	White		White	Cat bite	Cat bite	Animal bite	Amoxicillin clavulanate	Amoxicillin-clavunate		5	19	1	0	No	1	26-30	Male	Did not finish high school	#NULL!	#NULL!	#NULL!	#NULL!	#NULL!	#NULL!	#NULL!	#NULL!	#NULL!	#NULL!	#NULL!	#NULL!	#NULL!	#NULL!	#NULL!	#NULL!	#NULL!	#NULL!	#NULL!	#NULL!	#NULL!	#NULL!	#NULL!	#NULL!	#NULL!	#NULL!	#NULL!	#NULL!
40	Non respondents	0.9	Female	South Asian		South Asian	Discharge right ear	Otitis media	Acute otitis media	Clarithromycin	Macrolides		7	21	1	0	No	1	#NULL!	Female	#NULL!	#NULL!	#NULL!	#NULL!	#NULL!	#NULL!	#NULL!	#NULL!	#NULL!	#NULL!	#NULL!	#NULL!	#NULL!	#NULL!	#NULL!	#NULL!	#NULL!	#NULL!	#NULL!	#NULL!	#NULL!	#NULL!	#NULL!	#NULL!	#NULL!	#NULL!	#NULL!	#NULL!	#NULL!
41	Respondents	4	Male	South Asian		South Asian	Left ear pain with bloody discharge	Otitis media	Acute otitis media	Amoxicillin	Amoxicillin	750 mg in total BID PO	7	21	21	0	No	21	31-35	Female	Bachelor's degree and higher	No	No	No	No	0	0	0	0	2	1	#NULL!	0	Normal	50	0	#NULL!	Not applicable	Not applicable	#NULL!	#NULL!	#NULL!	#NULL!	#NULL!	0	Non diarrhea	0	Non diarrhea	0
42	Respondents	4	Male	White		White	Wound infection for a week	Unknown wound to lef	Cellulitis	Cefalexin/ Cefteriaxon	Cephalosporins	180 mg PO QID and 360 mg IV/ 1000 mg and then 1500 mg IV	10	24	9	0	No	9	36-40	Female	Bachelor's degree and higher	No	No	No	No	0	0	0	0	3	2	#NULL!	0	Normal	50	0	#NULL!	Not applicable	Not applicable	#NULL!	#NULL!	#NULL!	#NULL!	#NULL!	0	Non diarrhea	0	Non diarrhea	0
43	Non respondents	0.92	Female	White		White	Rash	Cellulitis	Cellulitis	Cefteriaxon/ cephalexin	Cephalosporins	900 mg IV single dose/ 100 mg QID PO	5	19	0	0	No	0	31-35	Female	Bachelor's degree and higher	#NULL!	#NULL!	#NULL!	#NULL!	#NULL!	#NULL!	#NULL!	#NULL!	#NULL!	#NULL!	#NULL!	#NULL!	#NULL!	#NULL!	#NULL!	#NULL!	#NULL!	#NULL!	#NULL!	#NULL!	#NULL!	#NULL!	#NULL!	#NULL!	#NULL!	#NULL!	#NULL!	#NULL!
44	Non respondents	0.92	Male	North American indigenous		North American Indigenous	Fever, lump in the neck	Lymphadenitis	Other	Cefalexin	Cephalosporins	125 mg QID PO	7	21	0	0	No	0	36-40	Male	Did not finish high school	#NULL!	#NULL!	#NULL!	#NULL!	#NULL!	#NULL!	#NULL!	#NULL!	#NULL!	#NULL!	#NULL!	#NULL!	#NULL!	#NULL!	#NULL!	#NULL!	#NULL!	#NULL!	#NULL!	#NULL!	#NULL!	#NULL!	#NULL!	#NULL!	#NULL!	#NULL!	#NULL!	#NULL!
45	Non respondents	2	Male	White		White	Fever, eye discharge	Otitis media	Acute otitis media	Amoxicillin clavulanate	Amoxicillin-clavunate	225 mg TID PO	10	24	0	0	No	0	26-30	Female	High school diploma	#NULL!	#NULL!	#NULL!	#NULL!	#NULL!	#NULL!	#NULL!	#NULL!	#NULL!	#NULL!	#NULL!	#NULL!	#NULL!	#NULL!	#NULL!	#NULL!	#NULL!	#NULL!	#NULL!	#NULL!	#NULL!	#NULL!	#NULL!	#NULL!	#NULL!	#NULL!	#NULL!	#NULL!
46	Non respondents	5	Female	Pacific Islander		Other	Eye pain	Cellulitis	Cellulitis	Cefteriaxon / Amoxicillin Clavulanate	Combination of penicilin and cephalosporins	1875 mg IV/ 325 mg PO TID	10	24	4	1	Yes	3	26-30	Female	High school diploma	#NULL!	#NULL!	#NULL!	#NULL!	#NULL!	#NULL!	#NULL!	#NULL!	#NULL!	#NULL!	#NULL!	#NULL!	#NULL!	#NULL!	#NULL!	#NULL!	#NULL!	#NULL!	#NULL!	#NULL!	#NULL!	#NULL!	#NULL!	#NULL!	#NULL!	#NULL!	#NULL!	#NULL!
47	Respondents	7	Female	South Asian		South Asian	Fever, cough	Pneumonia	Pneumonia	Amoxicillin	Amoxicillin	500 mg PO TID	10	24	22	0	No	22	41-45	Female	Bachelor's degree and higher	Yes	Yes	No	No	6	4	0	0	3	1	4	1	Normal	58	2	#NULL!	None	None	#NULL!	No	0	No	0	4	Moderate	2	Mild	0
48	Non respondents	6	Male	Other	White and Black	Other	Fever, rash	Strep throat	Other	Cefalexin	Cephalosporins	300 mg PO TID	10	24	0	0	No	0	41-45	Male	post secondary education without bachelor's degree	#NULL!	#NULL!	#NULL!	#NULL!	#NULL!	#NULL!	#NULL!	#NULL!	#NULL!	#NULL!	#NULL!	#NULL!	#NULL!	#NULL!	#NULL!	#NULL!	#NULL!	#NULL!	#NULL!	#NULL!	#NULL!	#NULL!	#NULL!	#NULL!	#NULL!	#NULL!	#NULL!	#NULL!
49	Non respondents	1.58	Female	#NULL!		#NULL!	Cough, congestion	Pneumonia	Pneumonia	Amoxicillin	Amoxicillin	200 mg PO TID	7	21	4	0	No	4	26-30	Male	Bachelor's degree and higher	#NULL!	#NULL!	#NULL!	#NULL!	#NULL!	#NULL!	#NULL!	#NULL!	#NULL!	#NULL!	#NULL!	#NULL!	#NULL!	#NULL!	#NULL!	#NULL!	#NULL!	#NULL!	#NULL!	#NULL!	#NULL!	#NULL!	#NULL!	#NULL!	#NULL!	#NULL!	#NULL!	#NULL!
50	Respondents	3	Female	Other	White and Latin American	Other	Fever	UTI	UTI	Cefixime/ cefteriaxon	Cephalosporins	120 mg po daily/ 800 mg IV	7	21	18	0	No	18	26-30	Female	High school diploma	Yes	Yes	No	Yes	4	3	0	1	3	1	4	3	Normal	73	5	#NULL!	None	None	#NULL!	No	0	No	0	2	Mild	2	Mild	2
51	Respondents	0.67	Female	South Asian		South Asian	Fever	UTI	UTI	Cefixime	Cephalosporins	64 mg PO daily	7	21	20	0	No	20	31-35	Female	Bachelor's degree and higher	Yes	Yes	#NULL!	Yes	3	1	#NULL!	2	4	1	5	3	Reduced but still present	64	3	#NULL!	#NULL!	#NULL!	#NULL!	Not applicable	#NULL!	No	0	3	Mild	3	Mild	3
52	Respondents	13	Female	West Central Asian and Middle Eastern		Middle Eastern	Fever	Febrile neutropenia	Other	Cefteriaxon / Cefixime	Cephalosporins	1800 mg IV daily/ 200 mg PO daily	7	21	7	0	No	7	#NULL!	Male	Bachelor's degree and higher	Yes	No	#NULL!	Yes	1	0	#NULL!	1	4	1	4	3	Normal	42	-2	#NULL!	None	None	#NULL!	No	0	No	0	2	Mild	0	Non diarrhea	2
53	Respondents	15	Female	White		White	Dysuria, frequency	UTI	UTI	TMP/SMX	Other	400-80 mg PO BID	3	17	16	0	No	16	#NULL!	#NULL!	#NULL!	No	No	Yes	No	0	0	3	0	3	3	3	3	Reduced but still present	50	0	37	None	None	#NULL!	No	0	No	0	0	Non diarrhea	0	Non diarrhea	0
54	Respondents	4	Female	Latin American		Latin American	Fever, cough	Asthma exacerbation	Pneumonia	Amoxicillin	Amoxicillin	500 mg PO BID	10	24	15	0	No	15	36-40	Female	Bachelor's degree and higher	Yes	Yes	#NULL!	No	1	1	#NULL!	0	3	3	4	2	Normal	57	2	#NULL!	None	None	#NULL!	No	0	No	0	2	Mild	2	Mild	0
55	Non respondents	4	Female	White		White	Fever, cough	Pneumonia	Pneumonia	Azithromycin	Macrolides	152 mg first day and 76 mg for 4 days PO daily	5	19	3	0	No	3	36-40	Female	Bachelor's degree and higher	#NULL!	#NULL!	#NULL!	#NULL!	#NULL!	#NULL!	#NULL!	#NULL!	#NULL!	#NULL!	#NULL!	#NULL!	#NULL!	#NULL!	#NULL!	#NULL!	#NULL!	#NULL!	#NULL!	#NULL!	#NULL!	#NULL!	#NULL!	#NULL!	#NULL!	#NULL!	#NULL!	#NULL!
56	Respondents	0.08	Female	White		White	Cough	Pneumonia	Pneumonia	Ampicillin/ Cefotaxime/ Amoxicillin/ Cefixime	Combination of penicilin and cephalosporins	209 mg q6h IV/ 200 mg q6h IV/ 125 mg PO TID/ 36 mg PO daily	10	24	24	3	Yes	21	36-40	Male	Bachelor's degree and higher	Yes	Yes	No	Yes	16	3	0	16	4	9	5	11	Normal	65	3	#NULL!	None	None	#NULL!	Not applicable	#NULL!	No	0	6	Severe	4	Moderate	6
57	Non respondents	0.33	Female	White		White	Fever	Otitis media	Acute otitis media	Amoxicillin	Amoxicillin	200 mg PO TID	10	24	0	0	No	0	#NULL!	Female	#NULL!	#NULL!	#NULL!	#NULL!	#NULL!	#NULL!	#NULL!	#NULL!	#NULL!	#NULL!	#NULL!	#NULL!	#NULL!	#NULL!	#NULL!	#NULL!	#NULL!	#NULL!	#NULL!	#NULL!	#NULL!	#NULL!	#NULL!	#NULL!	#NULL!	#NULL!	#NULL!	#NULL!	#NULL!
58	Respondents	1.92	Male	White		White	Fever, cough	Pneumonia	Pneumonia	Cefteriaxon	Cephalosporins	1200 mg IV daily	3	17	10	0	No	10	36-40	Female	Bachelor's degree and higher	Yes	Yes	#NULL!	Yes	4	4	#NULL!	1	3	2	4	3	Reduced but still present	78	6	#NULL!	None	None	#NULL!	Not applicable	#NULL!	No	0	3	Mild	3	Mild	3
59	Respondents	0.92	Female	White		White	Fever	Otitis media	Acute otitis media	Amoxicillin	Amoxicillin	250 mg PO	5	19	19	0	No	19	31-35	Female	Bachelor's degree and higher	Yes	Yes	No	No	1	1	0	0	4	1	5	2	Reduced but still present	70	4	#NULL!	None	None	#NULL!	Not applicable	#NULL!	No	0	3	Mild	3	Mild	0
60	Respondents	4	Male	West Central Asian and Middle Eastern		Middle Eastern	Fever, flu like symptoms	Pneumonia	Pneumonia	Amoxicillin	Amoxicillin		7	21	21	0	No	21	36-40	Female	Bachelor's degree and higher	Yes	No	No	No	1	0	0	0	3	1	4	1	Normal	50	0	#NULL!	None	None	#NULL!	Not applicable	#NULL!	Not applicable	#NULL!	2	Mild	0	Non diarrhea	0
61	Respondents	2	Female	White		White	Fever	Sepsis due to UTI	Sepsis	Ampicillin/ Amoxicilin	Amoxicillin	630 mg IV q6h/ 200 mg po TID	10	24	24	4	Yes	20	36-40	Male	post secondary education without bachelor's degree	Yes	Yes	No	Yes	2	2	0	2	3	3	4	3	Normal	64	3	#NULL!	None	None	#NULL!	Not applicable	#NULL!	No	0	2	Mild	2	Mild	2
62	Non respondents	3	Male	White		White	Fever, cough	Pneumonia	Pneumonia	Amoxicillin	Amoxicillin	500 mg PO BID	7	21	1	0	No	1	31-35	Female	High school diploma	#NULL!	#NULL!	#NULL!	#NULL!	#NULL!	#NULL!	#NULL!	#NULL!	#NULL!	#NULL!	#NULL!	#NULL!	#NULL!	#NULL!	#NULL!	#NULL!	#NULL!	#NULL!	#NULL!	#NULL!	#NULL!	#NULL!	#NULL!	#NULL!	#NULL!	#NULL!	#NULL!	#NULL!
63	Respondents	3	Male	White		White	Fever, cough	Pneumonia	Pneumonia	Ampicillin/ Amoxicilin	Amoxicillin	740 mg IV q6h/ 400 mg PO TID	7	21	21	4	Yes	17	36-40	Male	post secondary education without bachelor's degree	Yes	Yes	No	No	2	1	0	0	3	1	4	1	Normal	67	4	#NULL!	None	None	#NULL!	No	0	No	0	2	Mild	2	Mild	0
64	Non respondents	2	Female	South Asian		South Asian	Fever, cough	Pneumonia	Pneumonia	Amoxicillin	Amoxicillin		7	21	0	0	No	0	36-40	Male	Bachelor's degree and higher	#NULL!	#NULL!	#NULL!	#NULL!	#NULL!	#NULL!	#NULL!	#NULL!	#NULL!	#NULL!	#NULL!	#NULL!	#NULL!	#NULL!	#NULL!	#NULL!	#NULL!	#NULL!	#NULL!	#NULL!	#NULL!	#NULL!	#NULL!	#NULL!	#NULL!	#NULL!	#NULL!	#NULL!
65	Non respondents	1.5	Female	South East Asian		East Asian and South East Asian	Fever, cough	Pneumonia	Pneumonia	Ampicilin/ Amoxicillin	Amoxicillin	500 mg IV q6h/ 300 mg po TID	7	21	1	0	Yes	0	36-40	Female	Bachelor's degree and higher	#NULL!	#NULL!	#NULL!	#NULL!	#NULL!	#NULL!	#NULL!	#NULL!	#NULL!	#NULL!	#NULL!	#NULL!	#NULL!	#NULL!	#NULL!	#NULL!	#NULL!	#NULL!	#NULL!	#NULL!	#NULL!	#NULL!	#NULL!	#NULL!	#NULL!	#NULL!	#NULL!	#NULL!
66	Respondents	1.33	Male	White		White	Fever	Otitis media	Acute otitis media	Amoxicillin	Amoxicillin	500 mg PO BID	10	24	23	0	No	23	31-35	Female	Bachelor's degree and higher	Yes	Yes	No	Yes	4	4	0	1	3	3	5	3	Reduced but still present	71	4	#NULL!	None	None	#NULL!	Not applicable	#NULL!	No	0	3	Mild	3	Mild	3
67	Respondents	2	Male	Latin American		Latin American	Penile swelling	Balanitis	Other	Cefalexin	Cephalosporins	200 mg PO QID	10	24	10	0	No	10	36-40	Male	Bachelor's degree and higher	Yes	Yes	#NULL!	No	1	1	#NULL!	0	3	2	4	1	Normal	64	3	#NULL!	None	None	#NULL!	#NULL!	#NULL!	#NULL!	#NULL!	2	Mild	2	Mild	0
68	Non respondents	6	Male	White		White	Cough, fever	Pneumonia	Pneumonia	Azithromycin	Macrolides	120 mg daily PO	5	19	0	0	No	0	31-35	Male	post secondary education without bachelor's degree	#NULL!	#NULL!	#NULL!	#NULL!	#NULL!	#NULL!	#NULL!	#NULL!	#NULL!	#NULL!	#NULL!	#NULL!	#NULL!	#NULL!	#NULL!	#NULL!	#NULL!	#NULL!	#NULL!	#NULL!	#NULL!	#NULL!	#NULL!	#NULL!	#NULL!	#NULL!	#NULL!	#NULL!
69	Respondents	1.25	Male	White		White	Fever	Sinusitis	Other	Amoxicillin clavulanate	Amoxicillin-clavunate	125 mg PO TID	14	28	28	0	No	28	26-30	Female	Bachelor's degree and higher	Yes	Yes	No	No	1	1	0	0	3	2	4	2	Normal	64	3	#NULL!	None	None	#NULL!	Not applicable	#NULL!	No	0	2	Mild	2	Mild	0
70	Respondents	5	Male	White		White	Rodent bite	Rodent bite	Animal bite	Amoxicillin clavulanate	Amoxicillin-clavunate	250 mg PO TID	5	19	12	0	No	12	36-40	Female	post secondary education without bachelor's degree	No	No	No	No	0	0	0	0	3	2	#NULL!	0	Normal	50	0	#NULL!	Not applicable	Not applicable	#NULL!	#NULL!	#NULL!	#NULL!	#NULL!	0	Non diarrhea	0	Non diarrhea	0
71	Respondents	1.67	Male	Other	White and South East Asian	Other	Fever, cough	Pneumonia	Pneumonia	Amoxicillin	Amoxicillin	300 mg PO TID	10	24	24	0	No	24	36-40	Male	Bachelor's degree and higher	Yes	Yes	No	Yes	3	3	0	1	4	2	5	3	Reduced but still present	78	6	#NULL!	None	None	#NULL!	No	0	No	0	3	Mild	3	Mild	3
72	Respondents	5	Male	Other	White and East Asian	Other	Fever, facial skin swelling	erysipelas	Cellulitis	Cefteriaxon / Amoxicillin Clavulanate	Combination of penicilin and cephalosporins	1200 mg ID daily/ 400 mg PO BID	10	24	23	0	No	23	36-40	Male	post secondary education without bachelor's degree	Yes	Yes	Yes	No	5	5	2	0	3	1	4	1	Normal	72	4	62	None	None	#NULL!	No	0	No	0	3	Mild	3	Mild	0
73	Respondents	3	Female	White		White	Earache	Otitis media	Acute otitis media	Amoxicillin	Amoxicillin	500 mg PO TID	5	19	14	0	No	14	31-35	Female	Bachelor's degree and higher	No	No	No	No	0	0	0	0	3	1	#NULL!	0	Normal	50	0	#NULL!	Not applicable	Not applicable	#NULL!	#NULL!	#NULL!	#NULL!	#NULL!	0	Non diarrhea	0	Non diarrhea	0
74	Respondents	4	Male	South East Asian		East Asian and South East Asian	Ear piercing discharge	Abscess	Abscess	Cefalexin	Cephalosporins	300 mg PO QID	7	21	18	0	No	18	36-40	Male	post secondary education without bachelor's degree	No	No	No	No	0	0	0	0	4	1	#NULL!	0	Normal	#NULL!	#NULL!	#NULL!	Not applicable	Not applicable	#NULL!	#NULL!	#NULL!	#NULL!	#NULL!	0	Non diarrhea	0	Non diarrhea	0
75	Respondents	0.92	Male	White		White	Earache	Otitis media	Acute otitis media	Amoxicillin	Amoxicillin	500 mg PO BID	10	24	24	0	No	24	31-35	Male	High school diploma	Yes	Yes	Yes	Yes	3	2	2	3	4	2	4	3	Normal	68	4	38	None	None	#NULL!	Not applicable	#NULL!	No	0	2	Mild	2	Mild	2
76	Non respondents	17	Female	Other	White and Black and Indigenous	Other	Dog bite	Dog bite	Animal bite	Amoxicillin clavulanate	Amoxicillin-clavunate	500 mg TID PO	5	19	0	0	No	0	#NULL!	#NULL!	#NULL!	#NULL!	#NULL!	#NULL!	#NULL!	#NULL!	#NULL!	#NULL!	#NULL!	#NULL!	#NULL!	#NULL!	#NULL!	#NULL!	#NULL!	#NULL!	#NULL!	#NULL!	#NULL!	#NULL!	#NULL!	#NULL!	#NULL!	#NULL!	#NULL!	#NULL!	#NULL!	#NULL!	#NULL!
77	Respondents	4	Female	White		White	Fever, Dysuria	UTI	UTI	Cefixime	Cephalosporins	130 mg PO daily	7	21	21	0	No	21	31-35	Female	Bachelor's degree and higher	Yes	Yes	No	Yes	11	11	0	3	2	1	4	3	Normal	66	3	#NULL!	None	None	#NULL!	No	0	No	0	4	Moderate	4	Moderate	2
78	Respondents	5	Female	North American indigenous		North American Indigenous	Fever, cough	Pneumonia	Pneumonia	Amoxicillin	Amoxicillin	700 mg PO TID	7	21	21	0	No	21	41-45	Female	post secondary education without bachelor's degree	Yes	Yes	Yes	No	3	2	4	0	4	1	5	1	Normal	75	5	64	None	None	#NULL!	No	0	No	0	2	Mild	2	Mild	0
79	Non respondents	1.42	Male	White		White	Fever	Otitis media	Acute otitis media	Amoxicillin	Amoxicillin	200 mg PO TID	10	24	0	0	No	24	36-40	Male	Bachelor's degree and higher	#NULL!	#NULL!	#NULL!	#NULL!	#NULL!	#NULL!	#NULL!	#NULL!	#NULL!	#NULL!	#NULL!	#NULL!	#NULL!	#NULL!	#NULL!	#NULL!	#NULL!	#NULL!	#NULL!	#NULL!	#NULL!	#NULL!	#NULL!	#NULL!	#NULL!	#NULL!	#NULL!	#NULL!
80	Respondents	3	Female	West Central Asian and Middle Eastern		Middle Eastern	Fever	Otitis media	Acute otitis media	Amoxicillin	Amoxicillin		10	24	24	0	No	24	31-35	Female	Bachelor's degree and higher	Yes	Yes	No	Yes	12	4	0	2	3	3	5	3	Reduced but still present	65	3	#NULL!	None	None	#NULL!	No	0	No	0	5	Moderate	3	Mild	3
81	Respondents	0.67	Female	White		White	Fever	UTI	UTI	Cefixime	Cephalosporins	68 mg PO daily	10	24	24	0	No	24	21-25	Female	High school diploma	Yes	Yes	No	Yes	9	7	0	3	4	3	5	5	Reduced but still present	84	7	#NULL!	None	None	#NULL!	Not applicable	#NULL!	No	0	6	Severe	6	Severe	4
84	Non respondents	1.67	Male	Black		Black	Fever	Otitis media	Acute otitis media	Amoxicillin	Amoxicillin	750 mg PO BID	5	19	0	0	No	0	21-25	Female	#NULL!	#NULL!	#NULL!	#NULL!	#NULL!	#NULL!	#NULL!	#NULL!	#NULL!	#NULL!	#NULL!	#NULL!	#NULL!	#NULL!	#NULL!	#NULL!	#NULL!	#NULL!	#NULL!	#NULL!	#NULL!	#NULL!	#NULL!	#NULL!	#NULL!	#NULL!	#NULL!	#NULL!	#NULL!
85	Respondents	4	Male	West Central Asian and Middle Eastern		Middle Eastern	Skin infection	Cellulitis	Cellulitis	Clinidamycin	Other	318 mg PO QID	10	24	24	0	No	24	36-40	Female	Bachelor's degree and higher	Yes	No	No	No	1	0	0	0	3	1	4	2	Normal	50	0	#NULL!	None	None	#NULL!	No	0	No	0	2	Mild	0	Non diarrhea	0
[truncated: 3 more columns]
